# Supplementary material for: Reliable N-Glycan Analysis–Removal of Frequently Occurring Oligosaccharide Impurities by Enzymatic Degradation
Source: Molecules. 2023 Feb 15;28(4):1843. doi: 10.3390/molecules28041843 (PMC9967028; doi:10.3390/molecules28041843)
Supplement: Supplementary file 1 [file molecules-28-01843-s001.zip]

Archive with 1 entries (1 files):
- molecules-2147360-supplementary.pdf
